# Supplementary material for: Zeolitic Imidazolate Framework-8 (ZIF-8) as a Drug Delivery Vehicle for the Transport and Release of Telomerase Inhibitor BIBR 1532
Source: Nanomaterials (Basel). 2023 May 31;13(11):1779. doi: 10.3390/nano13111779 (PMC10254680; doi:10.3390/nano13111779)
Supplement: Supplementary file 1 [file nanomaterials-13-01779-s001.zip]

Archive with 1 entries (1 files):
- nanomaterials-2417444-supplementary.pdf
